# Supplementary material for: RNA interference as a gene silencing tool to control Tuta absoluta in tomato (Solanum lycopersicum)
Source: PeerJ. 2016 Dec 15;4:e2673. doi: 10.7717/peerj.2673 (PMC5162399; doi:10.7717/peerj.2673)
Supplement: Data S2 — These results are displayed in the text in Fig. 2B. [file peerj-04-2673-s012.xlsx]

## Sheet: ATPase
ATPase		Target gene Ct	mean		Normalizer	mean
GFP 24 hrs 1		14.96	14.91		12.31	12.235
		14.86			12.16
GFP 48 hrs 2		14.68	14.705		12.23	12.235
		14.73			12.24
GFP 72 hrs 2		14.97	14.97		12.3	12.325
		14.97			12.35
								ΔCt Target		ΔCt NOR		E^ΔCt	E^ΔCt	E	Mean	StandDev	T test
ATPase 24 hrs 1		15.31	15.38		12.3	12.35		-0.47		-0.115		0.734156	0.92553	0.793227	0.82984	0.0601914	0.0196344
		15.45			12.4									0.796983
ATPase 24 hrs 2		15.28	15.25		12.21	12.23		-0.34		0.005		0.799669	1.00337	0.899309		1
		15.22			12.25											1
ATPase 24 hrs 3		15.02	15.01		11.98	12.175		-0.1		0.06		0.936363	1.0412			1
		15			12.37									0.715229
														0.831639
ATPase 48 hrs 1		15.63	15.445		12.48	12.46		-0.74		-0.225		0.614735	0.859493	0.903132	0.816667	0.0948418	0.0394028
		15.26			12.44
ATPase 48 hrs 2		15.34	15.405		12.57	12.645		-0.7		-0.41		0.631117	0.758883
		15.47			12.72									0.596863
ATPase 48 hrs 3		15.07	15.08		12.47	12.45		-0.375		-0.215		0.781477	0.865296	0.751442
		15.09			12.43									0.690731
ATPase 72 hrs 1		16.48	16.415		12.94	12.97		-1.445		-0.645		0.386696	0.64788		0.679679	0.0778798	0.00957012
		16.35			13
ATPase 72 hrs 2		15.67	15.64		12.57	12.555		-0.67		-0.23		0.64369	0.856606
		15.61			12.54
ATPase 72 hrs 3		15.8	15.85		12.6	12.635		-0.88		-0.31		0.560673	0.811709
		15.9			12.67
					24 h
					48 h
					72 h

## Sheet: AK
AK		Target gene Ct	mean		Normalizer	mean
GFP 24 hrs 1		16.84	16.855		12.73	12.47
		16.87			12.21
GFP 48 hrs 2		16.55	16.545		12.37	12.375
		16.54			12.38
GFP 72 hrs 2		16.5	16.55		12.17	12.085
		16.6			12
								ΔCt Target		ΔCt NOR		E^ΔCt	E^ΔCt	E	Mean	StandDev	T test
AK 24 hrs 1		17.3	17.295		12.54	12.64		-0.44		-0.17		0.748781	0.891901	0.839534	0.838428	0.0165652
		17.29			12.74									0.854412
AK 24 hrs 2		17.16	17.125		12.1	12.5		-0.27		-0.03		0.837336	0.980014	0.821337		1
		17.09			12.08											1
AK 24 hrs 3		16.94	16.965		12.21	12.285		-0.11		0.185		0.930226	1.13258			1
		16.99			12.36									0.766368
														0.749222
AK 48 hrs 1		16.73	16.745		12.2	12.175		-0.2		0.2		0.876776	1.14407	0.669301	0.728297	0.0518061
		16.76			12.15
AK 48 hrs 2		16.88	16.805		12.67	12.2		-0.26		0.175		0.842859	1.12498
		16.73			12.53									0.692297
AK 48 hrs 3		17.37	17.345		12.55	12.56		-0.8		-0.185		0.590955	0.882943	0.566132
		17.32			12.57									0.465361
AK 72 hrs 1		17.78	17.795		12.71	12.755		-1.245		-0.67		0.441043	0.637072		0.574597	0.113705
		17.81			12.8
AK 72 hrs 2		17.9	17.84		13.08	12.5		-1.29		-0.415		0.428185	0.756334
		17.78			12.84
AK 72 hrs 3		18.83	18.875		13.06	13.22		-2.325		-1.135		0.21681	0.465896
		18.92			13.38
				24 h
				48 h
				72 h
